# Supplementary material for: Organoids Are Limited in Modeling the Colon Adenoma–Carcinoma Sequence
Source: Cells. 2021 Feb 25;10(3):488. doi: 10.3390/cells10030488 (PMC7996178; doi:10.3390/cells10030488)
Supplement: Supplementary file 1 [file cells-10-00488-s001.zip]

Archive with 3 entries (3 files):
- Supplementary Table S1.docx
- Supplementary Table S2.docx
- Supplementary_20210209_v04.docx
